# Supplementary material for: Fatty Acid-Binding Proteins 4 and 5 Are Involved in the Pathogenesis of Retinal Vascular Diseases in Different Manners
Source: Life (Basel). 2022 Mar 23;12(4):467. doi: 10.3390/life12040467 (PMC9025502; doi:10.3390/life12040467)
Supplement: Supplementary file 1 [file life-12-00467-s001.zip]

Archive with 1 entries (1 files):
- life-1628537-supplementary.pdf
